# Supplementary material for: Educational Concepts of Digital Competence Development for Older Adults—A Scoping Review
Source: Int J Environ Res Public Health. 2023 Jun 30;20(13):6269. doi: 10.3390/ijerph20136269 (PMC10341140; doi:10.3390/ijerph20136269)
Supplement: Supplementary file 1 [file ijerph-20-06269-s001.zip]

Archive with 2 entries (2 files):
- Supplement Table S1. PRISMA Guidelines.pdf
- Supplement Table S2. Full list of publications included in scoping review.pdf
